# Supplementary material for: Ecological Modulation of Soil Microbial Communities by Fertilization Regimes: Insights from Castor Bean Cake, Chemical Fertilizers, and Organic Fertilizer
Source: Microorganisms. 2025 Dec 14;13(12):2841. doi: 10.3390/microorganisms13122841 (PMC12735973; doi:10.3390/microorganisms13122841)
Supplement: Supplementary file 1 [file microorganisms-13-02841-s001.zip › Supplementary Table .xlsx]

## Sheet: Table S1
Table S1 Sequencing Data Summary for Soil Bacterial Communities Across All Samples
Sample ID	Sequence number	Base number	Mean length	Min length	Max length
CK0_1	69698	29163248	418.423	336	452
CK0_2	59915	25050347	418.098	239	491
CK0_3	57863	24210724	418.415	239	528
CK0_4	60729	25413683	418.477	241	498
CK0_5	61827	25871148	418.444	243	452
CK1_1	56748	23780401	419.053	360	527
CK1_2	58941	24674464	418.63	239	469
CK1_3	52619	22057113	419.185	262	469
CK1_4	52657	22051439	418.775	266	468
CK1_5	59069	24714978	418.409	238	495
CBC1_1	54839	22991506	419.255	262	538
CBC1_2	55655	23322829	419.061	358	469
CBC1_3	68536	28526588	416.228	256	489
CBC1_4	63487	26547642	418.159	265	468
CBC1_5	58560	24527721	418.848	339	512
CBC2_1	59712	24991798	418.539	235	454
CBC2_2	59123	24745499	418.543	262	452
CBC2_3	60063	25120836	418.241	367	489
CBC2_4	56799	23746204	418.074	285	466
CBC2_5	56205	23501022	418.13	262	523
CBC3_1	55444	23198457	418.412	356	501
CBC3_2	56216	23509165	418.193	265	498
CBC3_3	56606	23680097	418.332	317	468
CBC3_4	47546	19808929	416.627	332	452
CBC3_5	71291	29805344	418.08	246	464
CF1_1	58977	24651174	417.979	283	495
CF1_2	57330	23994188	418.528	289	538
CF1_3	55155	23057423	418.048	359	452
CF1_4	58777	24514249	417.072	362	452
CF1_5	58955	24669024	418.438	374	452
CF2_1	60041	25094118	417.95	236	528
CF2_2	54174	22635569	417.831	277	493
CF2_3	50846	21286238	418.641	248	452
CF2_4	80357	33580516	417.892	262	468
CF2_5	70082	29283747	417.85	311	501
CF3_1	70836	29626188	418.236	310	530
CF3_2	70688	29573989	418.374	220	513
CF3_3	70312	29423512	418.471	222	501
CF3_4	66639	27887456	418.486	332	458
CF3_5	64630	27044993	418.459	284	528
OF1_1	65545	27415349	418.268	329	474
OF1_2	60328	25273389	418.933	254	528
OF1_3	65003	27209960	418.595	212	469
OF1_4	60029	25107851	418.262	278	465
OF1_5	61343	25721890	419.313	268	534
OF2_1	61021	25437759	416.869	288	469
OF2_2	53449	22384980	418.81	258	498
OF2_3	59731	25000077	418.544	259	452
OF2_4	58191	24375792	418.893	361	498
OF2_5	68208	28502888	417.882	214	498
OF3_1	56023	23466358	418.87	317	472
OF3_2	69005	28963557	419.731	276	461
OF3_3	67010	27962814	417.293	259	530
OF3_4	51583	21606247	418.864	300	468
OF3_5	63088	26406228	418.562	262	528

## Sheet: Table S2
Table S2 Affiliation of keystone ASVs in Zi-Pi graph Across All Samples
Keystone taxa	Nodes	Affiliations (phylum)
CK0	ASV3024	Chloroflexota
	ASV1935	Bacteria
	ASV861	Bacillota
	ASV1825	Gemmatimonadota
	ASV1887	Chloroflexota
	ASV2044	Acidobacteriota
	ASV57	Nitrospirota
	ASV2437	Acidobacteriota
	ASV2141	Acidobacteriota
	ASV1757	Pseudomonadota
	ASV74	Bacillota
	ASV60	Pseudomonadota
	ASV2050	Methylomirabilota
	ASV78	Pseudomonadota
	ASV152	Bacillota
	ASV2155	Actinomycetota
	ASV2782	Patescibacteria
	ASV852	Bacteroidota
	ASV396	Bacillota
	ASV173	Bacillota
	ASV2137	Pseudomonadota
	ASV2353	Gemmatimonadota
	ASV2234	Chloroflexota
	ASV2528	Pseudomonadota
	ASV600	Pseudomonadota
	ASV1797	Gemmatimonadota
	ASV3048	Acidobacteriota
	ASV9753	Pseudomonadota
	ASV1	Bacillota
	ASV2528	Pseudomonadota
	ASV600	Pseudomonadota
	ASV1797	Gemmatimonadota
	ASV3048	Acidobacteriota
	ASV9753	Pseudomonadota
	ASV1	Bacillota
	ASV2528	Pseudomonadota
	ASV600	Pseudomonadota
	ASV1797	Gemmatimonadota
	ASV3048	Acidobacteriota
	ASV9753	Pseudomonadota
	ASV1	Bacillota
CK1	ASV1935	Bacteria
	ASV557	Bacillota
	ASV20	Pseudomonadota
	ASV57	Nitrospirota
	ASV2589	Actinomycetota
	ASV88	Gemmatimonadota
	ASV283	Pseudomonadota
	ASV387	Chloroflexota
	ASV799	Acidobacteriota
	ASV91	Pseudomonadota
	ASV631	Pseudomonadota
	ASV976	Acidobacteriota
	ASV27	Pseudomonadota
	ASV1143	Chloroflexota
	ASV3370	Pseudomonadota
	ASV399	Bacillota
	ASV270	Gemmatimonadota
	ASV25	Nitrospirota
	ASV87	Chloroflexota
	ASV459	Acidobacteriota
	ASV166	Bacteroidota
B1	ASV62	Bacillota
	ASV47	Acidobacteriota
	ASV608	Pseudomonadota
	ASV313	Chloroflexota
	ASV130	Bacillota
	ASV334	Pseudomonadota
	ASV226	Bacteroidota
	ASV28	Pseudomonadota
	ASV21	Bacillota
	ASV648	Actinomycetota
	ASV8290	Patescibacteria
B2	ASV393	Pseudomonadota
	ASV67	Chloroflexota
	ASV382	Bacillota
	ASV109	Chloroflexota
	ASV601	Gemmatimonadota
	ASV152	Bacillota
	ASV198	Pseudomonadota
	ASV306	Acidobacteriota
	ASV3060	Actinomycetota
	ASV1766	Bacillota
	ASV3	Bacillota
	ASV153	MBNT15
B3	ASV67	Chloroflexota
	ASV109	Chloroflexota
	ASV59	Pseudomonadota
	ASV176	Pseudomonadota
	ASV2049	Acidobacteriota
	ASV57	Nitrospirota
	ASV1757	Pseudomonadota
	ASV6	Pseudomonadota
	ASV700	Bacillota
	ASV3074	Acidobacteriota
	ASV3021	Acidobacteriota
	ASV358	Acidobacteriota
	ASV426	Pseudomonadota
	ASV153	MBNT15
	ASV215	Bacteria
F1	ASV379	Pseudomonadota
	ASV130	Bacillota
	ASV277	Chloroflexota
	ASV289	Bacillota
	ASV110	Pseudomonadota
	ASV355	Bacillota
	ASV207	Pseudomonadota
	ASV1818	Pseudomonadota
	ASV5	Bacillota
	ASV461	Actinomycetota
	ASV320	Bacillota
	ASV118	Acidobacteriota
	ASV2606	Dependentiae
	ASV845	Chloroflexota
	ASV2025	Pseudomonadota
	ASV71	Nitrospirota
	ASV147	Acidobacteriota
	ASV12	Pseudomonadota
	ASV267	Pseudomonadota
	ASV679	Entotheonellaeota
	ASV119	Gemmatimonadota
	ASV1838	Bacillota
	ASV229	Pseudomonadota
F2	ASV3713	Bacteroidota
	ASV173	Bacillota
	ASV34	Bacillota
	ASV79	Pseudomonadota
	ASV837	Pseudomonadota
	ASV14	Methylomirabilota
	ASV1765	Pseudomonadota
	ASV2117	Pseudomonadota
	ASV609	Pseudomonadota
	ASV664	Pseudomonadota
	ASV1834	Pseudomonadota
	ASV35	Pseudomonadota
	ASV156	Pseudomonadota
	ASV184	Pseudomonadota
	ASV240	Bacteroidota
	ASV2546	Actinomycetota
	ASV169	Actinomycetota
	ASV398	Bacillota
	ASV882	Actinomycetota
	ASV253	Bacteroidota
	ASV1817	Chloroflexota
	ASV2004	Acidobacteriota
	ASV479	Acidobacteriota
	ASV289	Bacillota
	ASV3061	Chloroflexota
	ASV17	Bacteria
	ASV2589	Actinomycetota
	ASV277	Chloroflexota
	ASV229	Pseudomonadota
	ASV1861	Bacillota
	ASV255	Chloroflexota
	ASV2	Pseudomonadota
	ASV5	Bacillota
	ASV11	Actinomycetota
	ASV1761	Bacillota
	ASV1041	Acidobacteriota
	ASV422	Pseudomonadota
F3	ASV3	Bacillota
	ASV319	Bacillota
	ASV74	Bacillota
	ASV3401	Pseudomonadota
	ASV87	Chloroflexota
	ASV762	Pseudomonadota
	ASV59	Pseudomonadota
	ASV37	Bacillota
	ASV3089	Bacillota
	ASV1754	Acidobacteriota
	ASV278	Pseudomonadota
	ASV29	Pseudomonadota
	ASV672	Bacillota
	ASV12399	Pseudomonadota
	ASV229	Pseudomonadota
	ASV383	Entotheonellaeota
	ASV228	Pseudomonadota
	ASV142	Pseudomonadota
	ASV675	Actinomycetota
	ASV90	Bacillota
	ASV257	Bacillota
	ASV318	Acidobacteriota
	ASV22	Bacillota
	ASV3119	Bacillota
	ASV736	Bacillota
	ASV286	Pseudomonadota
	ASV2173	Bacillota
	ASV6766	Pseudomonadota
	ASV3035	Acidobacteriota
	ASV2099	Bacillota
	ASV1056	Patescibacteria
	ASV169	Actinomycetota
	ASV520	Bacillota
	ASV1933	Pseudomonadota
	ASV1	Bacillota
	ASV2367	Bacillota
	ASV12415	Gemmatimonadota
	ASV2646	Bacillota
	ASV176	Pseudomonadota
	ASV2	Pseudomonadota
N1	ASV32	Nitrospirota
	ASV67	Chloroflexota
	ASV118	Acidobacteriota
	ASV151	Bacillota
	ASV211	Acidobacteriota
	ASV2037	Pseudomonadota
	ASV238	Pseudomonadota
	ASV387	Chloroflexota
	ASV3075	Pseudomonadota
	ASV2153	Pseudomonadota
	ASV7099	Bacillota
N2	ASV31	Nitrospirota
	ASV533	Gemmatimonadota
	ASV60	Pseudomonadota
	ASV3018	Pseudomonadota
	ASV131	Acidobacteriota
	ASV807	Bacillota
	ASV191	Actinomycetota
	ASV197	Pseudomonadota
	ASV500	Bacillota
	ASV4286	Acidobacteriota
	ASV196	Pseudomonadota
	ASV3272	Pseudomonadota
	ASV432	Actinomycetota
	ASV1923	Gemmatimonadota
	ASV906	Acidobacteriota
	ASV334	Pseudomonadota
	ASV3534	Chloroflexota
	ASV6055	Gemmatimonadota
N3	ASV4	Bacillota
	ASV3082	Cyanobacteriota
	ASV75	Chloroflexota
	ASV333	Pseudomonadota
	ASV3368	Gemmatimonadota
	ASV4330	Thermodesulfobacteriota
	ASV1911	Halanaerobiaeota
	ASV434	Planctomycetota

## Sheet: Table S3
Table S3 The normalized stochasticity ratio (NST) in different bacterial communities
Treatments	Mean	SD
CK0	0.664574	0.0505775
CK1	0.737271	0.0435535
CBC1	0.502462	0.201922
CBC2	0.863015	0.0435699
CBC3	0.848231	0.0535773
CF1	0.832662	0.11156
CF2	0.599331	0.0586863
CF3	0.684789	0.0531869
OF1	0.807369	0.0843364
OF2	0.744588	0.0702894
OF3	0.768083	0.0810257
